# Supplementary material for: MiR-155 Negatively Regulates Anti-Viral Innate Responses among HIV-Infected Progressors
Source: Viruses. 2023 Nov 1;15(11):2206. doi: 10.3390/v15112206 (PMC10675553; doi:10.3390/v15112206)
Supplement: Supplementary file 1 [file viruses-15-02206-s001.zip]

Archive with 1 entries (1 files):
- viruses-2625216-supplementary.pdf
